# Supplementary material for: A Genomic-Clinicopathologic Nomogram for the Prediction of Lymph Node Invasion in Prostate Cancer
Source: J Oncol. 2021 May 26;2021:5554708. doi: 10.1155/2021/5554708 (PMC8172299; doi:10.1155/2021/5554708)
Supplement: Supplementary Materials — Supplementary Figure 1: pairwise Spearman rank correlation among 37 selected genes of the support vector machine model in the SMOTE-balanced training set. Supplementary Table 1: R packages used in this study. Supplementary Table 2: the clinicopathological characteristics of five prostate cancer patients in Shanghai Tenth People's Hospital. [file 5554708.f1.zip]

Archive with 3 entries (3 files):
- 5554708.f1/Supplementary Figure 1.pdf
- 5554708.f1/Supplementary Table 1.docx
- 5554708.f1/Supplementary Table 2.docx
